# Supplementary material for: Factors Influencing Superimposition Error of 3D Cephalometric Landmarks by Plane Orientation Method Using 4 Reference Points: 4 Point Superimposition Error Regression Model
Source: PLoS One. 2014 Nov 5;9(11):e110665. doi: 10.1371/journal.pone.0110665 (PMC4220943; doi:10.1371/journal.pone.0110665)
Supplement: Table S1 — Coordinates before and after reorientation (Sample Number 1). (XLSX) [file pone.0110665.s001.xlsx]

## Sheet: Sheet1
Table S1. Coordinates before and after reorientation (Sample Number 1)
Landmarks	coordinates	before reoirentation				after reorientation
		1st trial	2nd trial	3rd trial	average(m)	1st trial	2nd trial	3rd trial	average(m)
MLWS	x	73.945	73.935	74.14	74.0067	0	0	0	0
	y	110.69	110.6	110.86	110.717	0	0	0	0
	z	115.665	115.9	115.77	115.778	0	0	0	0
Na	x	75.22	75.27	75.48	75.3233	1.2	0.9	1.25	1.11667
	y	49.31	49.31	49.07	49.23	64.23	64.17	64.53	64.31
	z	134.7	134.99	134.54	134.743	-2.1	-2.1	-2.34	-2.18
S	x	72.7	72.96	72.87	72.8433	1.2	0.9	1.23	1.11
	y	112	112.37	112.29	112.22	-2.15	-2.64	-2.37	-2.38667
	z	112.98	113.05	112.78	112.937	-2.1	-2.1	-2.34	-2.18
Ba	x	72.18	72.22	72.62	72.34	1.2	0.9	1.25	1.11667
	y	126.93	126.64	126.62	126.73	-31.35	-31.35	-30.89	-31.1967
	z	66.89	66.76	66.78	66.81	-40.77	-41.13	-41.18	-41.0267
Ans	x	73.8	73.95	74.06	73.9367	3.83	2.45	3.75	3.34333
	y	34.32	34.83	34.96	34.7033	61.46	60.95	61.25	61.22
	z	83.89	83.74	83.61	83.7467	-54.98	-55.26	-55.04	-55.0933
A	x	73.3	73.26	73.2	73.2533	3.86	3	4.55	3.80333
	y	37.93	37.78	37.82	37.8433	55.43	55.34	55.8	55.5233
	z	74.66	75.22	75.28	75.0533	-62.64	-62.33	-61.97	-62.3133
Pns	x	73.3	73.43	73.2	73.31	1.64	1.17	2.51	1.77333
	y	84.65	84.78	84.34	84.59	10.01	9.68	10.61	10.1
	z	71.53	71.24	71.48	71.4167	-49.92	-50.66	-50.47	-50.35
Pg	x	74.75	74.22	75.06	74.6767	2.94	1.89	3.49	2.77333
	y	32.55	32.56	32.37	32.4933	40.11	40.05	40.87	40.3433
	z	12.99	13.56	13.32	13.29	-122.2	-122.29	-122.37	-122.287
Me	x	74.75	75.15	74.52	74.8067	2.81	0.79	3.91	2.50333
	y	35.68	36.25	36.55	36.16	34.3	33.9	34.33	34.1767
	z	5.54	5.36	5.42	5.44	-128.52	-128.83	-128.47	-128.607
Gn	x	74.75	74.97	75.12	74.9467	2.91	1.07	3.42	2.46667
	y	33.56	33.66	33.42	33.5467	37.57	37.35	38.24	37.72
	z	8.63	8.42	8.28	8.44333	-126.63	-126.79	-126.8	-126.74
B	x	75.42	75.09	75.37	75.2933	1.76	0.95	2.87	1.86
	y	36.73	36.56	36.46	36.5833	40.98	40.65	41.43	41.02
	z	27.27	26.78	26.89	26.98	-107.72	-108.49	-108.21	-108.14
OrR	x	34.31	34.27	34.05	34.21	41.45	41.61	42.75	41.9367
	y	53.02	52.33	52.57	52.64	49.5	49.94	49.84	49.76
	z	104.92	104.68	104.53	104.71	-28.26	-29.48	-28.63	-28.79
OrL	x	116.19	115.67	116.16	116.007	-39.85	-39.81	-39.31	-39.6567
	y	54.12	53.95	53.78	53.95	50.82	50.66	51.25	50.91
	z	102.82	102.96	102.47	102.75	-31.27	-31.09	-32.06	-31.4733
PoR	x	24.36	23.3	24.2	23.9533	48.77	49.8	49.14	49.2367
	y	130.76	131.14	131.4	131.1	-27	-27.35	-27.52	-27.29
	z	96.85	96.97	96.87	96.8967	-10.46	-10.82	-10.07	-10.45
PoL	x	129.47	129.49	130.01	129.657	-56.27	-56.35	-56.49	-56.37
	y	131.44	131.35	130.76	131.183	-25.02	-25.33	-24.22	-24.8567
	z	92.62	92.59	92.39	92.5333	-15.86	-15.55	-16.92	-16.11
CoR	x	23.68	23.9	23.54	23.7067	53.16	49.81	50.7	51.2233
	y	112.73	112.41	112.18	112.44	-11.5	-11.35	-11.09	-11.3133
	z	91.77	91.82	91.62	91.7367	-21.58	-21.82	-21.25	-21.55
CoL	x	120.43	120.67	120.33	120.477	-52.54	-46.97	-46.08	-48.53
	y	114.98	114.38	114.6	114.653	-9.73	-10.45	-10.13	-10.1033
	z	90.02	90.04	89.93	89.9967	-25.27	-23.48	-24.27	-24.34
GoR	x	26.16	26.21	25.98	26.1167	48.07	47.36	49.05	48.16
	y	107.32	107.43	106.49	107.08	-26.18	-26.35	-25.42	-25.9833
	z	31.44	31.59	30.74	31.2567	-79.96	-80.36	-80.72	-80.3467
GoL	x	122.06	121.74	121.83	121.877	-47.77	-48.18	-46.76	-47.57
	y	108.07	108.57	108.64	108.427	-24.86	-25.46	-24.8	-25.04
	z	26.47	27.55	27.32	27.1133	-85.89	-84.41	-85.45	-85.25
