# Supplementary material for: Factors Influencing Superimposition Error of 3D Cephalometric Landmarks by Plane Orientation Method Using 4 Reference Points: 4 Point Superimposition Error Regression Model
Source: PLoS One. 2014 Nov 5;9(11):e110665. doi: 10.1371/journal.pone.0110665 (PMC4220943; doi:10.1371/journal.pone.0110665)
Supplement: Table S2 — Coordinates before and after reorientation (Sample Number 2). (XLSX) [file pone.0110665.s002.xlsx]

## Sheet: Sheet1
Table S2. Coordinates before and after reorientation (Sample Number 2)
Landmarks	Coordinates	before reoirentation				after reorientation
		1st trial	2nd trial	3rd trial	average(m)	1st trial	2nd trial	3rd trial	average(m)
MLWS	x	78.1	78.11	77.88	78.03	0	0	0	0
	y	111.45	111.46	111.39	111.433	0	0	0	0
	z	124.63	124.59	124.54	124.587	0	0	0	0
Na	x	78.16	79.33	78.82	78.77	-0.12	0.07	-0.42	-0.156667
	y	50.17	49.84	49.72	49.91	66.74	67.1	67.19	67.01
	z	151.14	151.19	151.25	151.193	-1.82	-1.82	-1.42	-1.68667
S	x	78.3	78.11	78.33	78.2467	-0.12	0.07	-0.43	-0.16
	y	113.2	113.01	112.96	113.057	-2.77	-2.56	-2.37	-2.56667
	z	121.82	121.87	122.28	121.99	-1.82	-1.82	-1.41	-1.68333
Ba	x	79.64	79.85	79.12	79.5367	-0.12	0.07	-0.41	-0.153333
	y	124.89	124.64	124.5	124.677	-32.18	-31.88	-31.67	-31.91
	z	77.24	77.16	77.11	77.17	-37.32	-37.54	-37.69	-37.5167
Ans	x	80.53	80.56	81.21	80.7667	-0.38	2.54	-1.17	0.33
	y	24.21	24.22	24.64	24.3567	68.19	68.2	68.05	68.1467
	z	98.77	98.54	98.51	98.6067	-60.3	-60.33	-59.85	-60.16
A	x	80.32	80.56	80.5	80.46	0.12	2.87	-0.3	0.896667
	y	27.73	27.58	27.64	27.65	60.61	61.12	61.16	60.9633
	z	88.39	88.96	88.54	88.63	-68.21	-67.59	-67.64	-67.8133
Pns	x	80.47	80.22	80.5	80.3967	-0.48	1.32	-1.05	-0.07
	y	82.4	82.2	81.42	82.0067	7.57	7.97	8.23	7.92333
	z	80.14	80.4	78.85	79.7967	-52.64	-52.42	-54.07	-53.0433
Pg	x	77.84	78.1	79.36	78.4333	4.99	8.9	2.43	5.44
	y	25.89	25.74	26.02	25.8833	32.81	33.11	33.75	33.2233
	z	18.51	18.58	19.2	18.7633	-132.21	-131.95	-131.31	-131.823
Me	x	77.84	78.1	78.09	78.01	5.34	9.33	3.88	6.18333
	y	30.37	30.58	32.24	31.0633	23.52	23.39	22.67	23.1933
	z	6.09	5.9	6.17	6.05333	-141.58	-141.4	-140.53	-141.17
Gn	x	77.84	78.32	78.97	78.3767	5.23	9.02	3	5.75
	y	26.6	26.55	26.69	26.6133	28.98	29.21	29.57	29.2533
	z	10.94	11.04	10.63	10.87	-138.78	-138.45	-138.8	-138.677
B	x	77.84	78.02	78.07	77.9767	4.43	8.09	3.36	5.29333
	y	28.33	28.3	28.71	28.4467	37.09	37.41	37.16	37.22
	z	33.88	34.29	33.27	33.8133	-117.26	-116.64	-117.36	-117.087
OrR	x	39.06	39.24	40.74	39.68	40.07	41.76	38.41	40.08
	y	52.36	50.73	50.41	51.1667	50.49	50.91	51.98	51.1267
	z	117.12	116.3	116.88	116.767	-30.31	-30.52	-31.3	-30.71
OrL	x	116.14	117.12	118.3	117.187	-36.93	-36.03	-39.14	-37.3667
	y	48.42	49.57	49.69	49.2267	54.18	54.41	53.67	54.0867
	z	117.78	118.9	118.04	118.24	-34.16	-33.56	-32.71	-33.4767
PoR	x	22.75	22.03	23.1	22.6267	55.84	56.31	54.94	55.6967
	y	129.81	129.3	129.44	129.517	-26.19	-26.53	-26.37	-26.3633
	z	101.74	102.31	101.59	101.88	-10.99	-9.18	-11.82	-10.6633
PoL	x	131.28	130.92	130.7	130.967	-52.73	-52.47	-52.67	-52.6233
	y	128.99	128.8	129.53	129.107	-24.21	-22.91	-24.41	-23.8433
	z	105.22	105.35	104.64	105.07	-12.11	-13.47	-12.02	-12.5333
CoR	x	22.11	20.56	22.47	21.7133	56.99	58.99	56.09	57.3567
	y	108.69	109.21	109.05	108.983	-9.82	-11.45	-10.56	-10.61
	z	95.16	94.92	95.04	95.04	-25.84	-24.2	-26.24	-25.4267
CoL	x	136.05	136.26	136.27	136.193	-57.02	-56.71	-57.78	-57.17
	y	110.81	111.01	111.12	110.98	-10.5	-9.57	-10.18	-10.0833
	z	98.65	98.46	98.52	98.5433	-25.91	-27.52	-25.4	-26.2767
GoR	x	24.19	24.07	24.02	24.0933	57.21	59.09	56.2	57.5
	y	99.44	100.13	98.66	99.41	-28.92	-30.33	-28.48	-29.2433
	z	30	30.35	29.29	29.88	-88.86	-86.72	-90.37	-88.65
GoL	x	134.71	134.73	133.78	134.407	-53.15	-51.22	-53.49	-52.62
	y	102.15	101.8	101.63	101.86	-32.91	-31.45	-31.66	-32.0067
	z	26.88	26.71	26.26	26.6167	-94.54	-96.27	-94.95	-95.2533
