# Supplementary material for: Factors Influencing Superimposition Error of 3D Cephalometric Landmarks by Plane Orientation Method Using 4 Reference Points: 4 Point Superimposition Error Regression Model
Source: PLoS One. 2014 Nov 5;9(11):e110665. doi: 10.1371/journal.pone.0110665 (PMC4220943; doi:10.1371/journal.pone.0110665)
Supplement: Table S4 — Coordinates before and after reorientation (Sample Number 4). (XLSX) [file pone.0110665.s004.xlsx]

## Sheet: Sheet1
Table S4. Coordinates before and after reorientation (Sample Number 4)
Landmarks	Coordinates	before reoirentation				after reorientation
		1st trial	2nd trial	3rd trial	average(m)	1st trial	2nd trial	3rd trial	average(m)
MLWS	x	76.45	76.23	76.47	76.3833	0	0	0	0
	y	110.07	109.71	109.76	109.847	0	0	0	0
	z	126.86	126.985	126.96	126.935	0	0	0	0
Na	x	78	77.86	77.98	77.9467	0.78	0.06	-0.58	0.0866667
	y	49.4	49.36	49.36	49.3733	63.01	62.72	62.79	62.84
	z	144.3	144.54	144.51	144.45	-3.95	-4.37	-4.07	-4.13
S	x	75.77	76.19	76.97	76.31	0.78	0.06	-0.59	0.0833333
	y	109.94	109.72	109.72	109.793	-1.31	-1.62	-1.42	-1.45
	z	122.69	122.33	122.65	122.557	-3.95	-4.37	-4.06	-4.12667
Ba	x	76.05	75.93	75.97	75.9833	0.78	0.06	-0.58	0.0866667
	y	125.43	125.39	124.76	125.193	-30.84	-31.58	-30.74	-31.0533
	z	78.16	78.15	78.13	78.1467	-40.7	-40.42	-40.8	-40.64
Ans	x	76.25	76.42	76.35	76.34	4.38	2.23	0.29	2.3
	y	31.44	31.46	31.71	31.5367	63.4	62.47	62.59	62.82
	z	95.31	95.31	95.29	95.3033	-56.03	-56.74	-56.37	-56.38
A	x	77.45	77.34	77.13	77.3067	3.15	1.25	-0.69	1.23667
	y	34.77	34.76	34.58	34.7033	58.67	57.89	57.96	58.1733
	z	90.45	90.91	89.58	90.3133	-59.53	-59.74	-60.76	-60.01
Pns	x	77.3	77	77.33	77.21	1.29	0.21	-1.42	0.0266667
	y	82.94	83.16	82.44	82.8467	11.22	10.02	10.79	10.6767
	z	84.18	83.79	83.2	83.7233	-49.3	-49.72	-50.44	-49.82
Pg	x	77.82	77	77.95	77.59	4.31	1.91	-2.81	1.13667
	y	35.65	35.7	35.86	35.7367	33.49	31.65	32.39	32.51
	z	17.95	17.5	18	17.8167	-127.52	-128.3	-127.59	-127.803
Me	x	77.82	77	77.96	77.5933	4.34	1.84	-3.05	1.04333
	y	39.36	39.24	40.64	39.7467	27.01	25.4	24.67	25.6933
	z	9.04	9.03	8.52	8.86333	-134.66	-135.03	-134.87	-134.853
Gn	x	77.82	76.99	78.06	77.6233	4.41	1.93	-3.05	1.09667
	y	36.19	36.01	36.47	36.2233	31.15	29.59	29.61	30.1167
	z	12.47	12.41	11.53	12.1367	-132.5	-132.97	-133.47	-132.98
B	x	77.94	77.19	78.15	77.76	3.76	1.6	-2.8	0.853333
	y	36.88	36.86	37.04	36.9267	38.1	36.79	37.1	37.33
	z	35.11	35.51	35.08	35.2333	-110.95	-111	-111.13	-111.027
OrR	x	39.07	39.15	38.15	38.79	40.07	38.78	38.73	39.1933
	y	52.24	52.48	52.3	52.34	50.58	50.13	50.67	50.46
	z	119.23	119.47	118.92	119.207	-25.22	-26.27	-27.7	-26.3967
OrL	x	116.84	117.3	116.49	116.877	-37.61	-39.33	-39.59	-38.8433
	y	52.44	52.21	52.25	52.3	53.06	52.25	52	52.4367
	z	119.18	118.97	119.04	119.063	-27.94	-27.96	-26.47	-27.4567
PoR	x	21.95	22.05	21.45	21.8167	54.1	53.73	54.4	54.0767
	y	128.4	127.97	128.21	128.193	-26.64	-26.21	-25.71	-26.1867
	z	104.55	104.76	104.94	104.75	-12.94	-13.78	-15.21	-13.9767
PoL	x	130.66	132.48	131.69	131.61	-54.46	-56.65	-55.86	-55.6567
	y	129.06	128.12	129.14	128.773	-24.14	-24.45	-25.67	-24.7533
	z	102.64	101.95	102.51	102.367	-18.36	-17.96	-15.59	-17.3033
CoR	x	20.91	20.62	21.23	20.92	56.11	55.75	54.71	55.5233
	y	109.09	108.44	108.58	108.703	-10.17	-9.73	-9.17	-9.69
	z	99.6	99.54	99.33	99.49	-24.03	-25.39	-27.17	-25.53
CoL	x	133.61	133.55	133.23	133.463	-56.57	-57.24	-57.31	-57.04
	y	112	112.23	112.22	112.15	-9.13	-10.5	-10.88	-10.17
	z	99.22	99.11	99.15	99.16	-27.41	-26.12	-24.49	-26.0067
GoR	x	20.72	20.03	21.81	20.8533	57.89	56.8	53.04	55.91
	y	103.12	102.37	103.68	103.057	-25.07	-25.15	-24.98	-25.0667
	z	38.54	38.43	39.37	38.78	-83.52	-84.83	-85.2	-84.5167
GoL	x	133.19	133.2	132.5	132.963	-54.45	-56.31	-57.58	-56.1133
	y	102.44	101.94	103.25	102.543	-19.96	-21.43	-22.16	-21.1833
	z	40.26	39.53	41.31	40.3667	-86.11	-85.59	-81.92	-84.54
