# Supplementary material for: Factors Influencing Superimposition Error of 3D Cephalometric Landmarks by Plane Orientation Method Using 4 Reference Points: 4 Point Superimposition Error Regression Model
Source: PLoS One. 2014 Nov 5;9(11):e110665. doi: 10.1371/journal.pone.0110665 (PMC4220943; doi:10.1371/journal.pone.0110665)
Supplement: Table S5 — Coordinates before and after reorientation (Sample Number 5). (XLSX) [file pone.0110665.s005.xlsx]

## Sheet: Sheet1
Table S5. Coordinates before and after reorientation (Sample Number 5)
Landmarks	Coordinates	before reoirentation				after reorientation
		1st trial	2nd trial	3rd trial	average(m)	1st trial	2nd trial	3rd trial	average(m)
MLWS	x	75.63	75.48	75.45	75.52	0	0	0	0
	y	112.14	112.07	111.98	112.063	0	0	0	0
	z	109.7	109.675	109.67	109.682	0	0	0	0
Na	x	79.52	79.48	79.08	79.36	0	-0.18	0.24	0.02
	y	55.3	55.48	55.32	55.3667	59.94	59.77	59.66	59.79
	z	128.5	128.63	128.11	128.413	-2.64	-2.47	-2.34	-2.48333
S	x	75.2	75.22	74.78	75.0667	0	-0.18	0.24	0.02
	y	116.95	117.13	117.15	117.077	-6.16	-6.36	-6.4	-6.30667
	z	105.05	105.1	105.27	105.14	-2.64	-2.47	-2.33	-2.48
Ba	x	72.71	72.74	72.48	72.6433	0	-0.18	0.25	0.0233333
	y	135.2	135.02	135.01	135.077	-37.85	-37.8	-37.53	-37.7267
	z	64.14	64.06	64.02	64.0733	-34.39	-34.43	-34.84	-34.5533
Ans	x	79.62	79.77	79.8	79.73	-1.21	-1.62	-1.31	-1.38
	y	44.19	44.44	44.5	44.3767	52.92	52.71	53.16	52.93
	z	79.47	79.83	79.9	79.7333	-52.4	-51.98	-51.3	-51.8933
A	x	79.32	79.03	79.32	79.2233	-1.11	-1.09	-1.01	-1.07
	y	44.15	44.04	43.95	44.0467	51.02	50.72	51.2	50.98
	z	74.05	73.32	72.84	73.4033	-57.49	-58.21	-58.11	-57.9367
Pns	x	76.19	76.09	76.86	76.38	-0.64	-0.75	-1.26	-0.883333
	y	89.49	89.4	89.38	89.4233	7.57	7.4	7.84	7.60333
	z	71.36	70.96	70.87	71.0633	-43.89	-44.25	-44.22	-44.12
Pg	x	78.73	78.23	78.72	78.56	-2.74	-2.53	-2.34	-2.53667
	y	46.49	46.64	46.83	46.6533	27.94	27.61	28.36	27.97
	z	15.27	15.33	14.67	15.09	-111.58	-111.45	-111.67	-111.567
Me	x	78.92	77.59	78.52	78.3433	-3.48	-2.46	-2.76	-2.9
	y	51.16	51.25	53.3	51.9033	20.69	20.28	19.53	20.1667
	z	7.08	6.94	6.72	6.91333	-117.57	-117.65	-116.89	-117.37
Gn	x	78.93	78.07	78.52	78.5067	-3.19	-2.63	-2.38	-2.73333
	y	47.89	47.96	48.33	48.06	24.91	24.56	25.23	24.9
	z	10.38	10.26	9.72	10.12	-115.64	-115.72	-115.8	-115.72
B	x	78.93	78.07	78.52	78.5067	-2.65	-2.01	-1.89	-2.18333
	y	47.69	47.37	47.74	47.6	30.42	30.92	30.96	30.7667
	z	25.38	26.57	24.72	25.5567	-101.7	-100.7	-101.93	-101.443
OrR	x	46.1	47.05	45.25	46.1333	32.16	31	32.95	32.0367
	y	59.1	59.04	59.35	59.1633	44.55	44.59	44.43	44.5233
	z	101.26	101.19	101.36	101.27	-27.17	-27.28	-26.3	-26.9167
OrL	x	110.2	110.38	109.84	110.14	-31.95	-32.32	-31.62	-31.9633
	y	61.03	60.26	60.62	60.6367	46.49	47	46.94	46.81
	z	100.01	99.67	99.9	99.86	-26.81	-27.37	-26.7	-26.96
PoR	x	23.58	23.3	23.34	23.4067	50.09	50.26	50.23	50.1933
	y	131.01	130.35	131.23	130.863	-28.79	-28.29	-28.88	-28.6533
	z	87.73	87.54	88.06	87.7767	-14.49	-14.88	-14.02	-14.4633
PoL	x	128.88	126.06	128.24	127.727	-54.99	-52.32	-54.52	-53.9433
	y	131.4	130.61	132.31	131.44	-22.23	-22.08	-23.22	-22.51
	z	87.85	87.01	87.59	87.4833	-12.86	-13.84	-13.22	-13.3067
CoR	x	22.08	22.39	22.22	22.23	52.35	51.87	52.11	52.11
	y	119.6	119.69	119.53	119.607	-17.13	-17.22	-17.02	-17.1233
	z	90.9	90.86	90.89	90.8833	-15.61	-15.6	-15.42	-15.5433
CoL	x	127.31	127.67	127.69	127.557	-52.63	-53.13	-53.11	-52.9567
	y	118.3	118.21	118.37	118.293	-9.48	-9.46	-9.64	-9.52667
	z	89.63	89.71	89.26	89.5333	-15.88	-15.72	-16.49	-16.03
GoR	x	29.81	29.62	29.73	29.72	42.79	42.78	43.06	42.8767
	y	115.73	116.32	116.31	116.12	-33.61	-34.02	-33.4	-33.6767
	z	32.83	33.53	33.36	33.24	-71.15	-70.23	-70.44	-70.6067
GoL	x	122.67	122.92	122.69	122.76	-49.75	-50.19	-49.59	-49.8433
	y	117.1	116.87	116.88	116.95	-26.85	-26.9	-26.29	-26.68
	z	38.35	38.03	37.99	38.1233	-64.29	-64.52	-65.14	-64.65
