# Supplementary material for: Factors Influencing Superimposition Error of 3D Cephalometric Landmarks by Plane Orientation Method Using 4 Reference Points: 4 Point Superimposition Error Regression Model
Source: PLoS One. 2014 Nov 5;9(11):e110665. doi: 10.1371/journal.pone.0110665 (PMC4220943; doi:10.1371/journal.pone.0110665)
Supplement: Table S7 — Coordinates before and after reorientation (Sample Number 7). (XLSX) [file pone.0110665.s007.xlsx]

## Sheet: Sheet1
Table S7. Coordinates before and after reorientation (Sample Number 7)
Landmarks	Coordinates	before reoirentation				after reorientation
		1st trial	2nd trial	3rd trial	average(m)	1st trial	2nd trial	3rd trial	average(m)
MLWS	x	73.26	72.735	72.97	72.9883	0	0	0	0
	y	110.29	110.26	110.26	110.27	0	0	0	0
	z	110.925	110.77	110.68	110.792	0	0	0	0
Na	x	74.73	74.34	74.17	74.4133	0.32	-0.3	-0.03	-0.00333333
	y	56.98	56.82	56.59	56.7967	55.52	55.66	55.9	55.6933
	z	126.39	126.28	126.24	126.303	-0.26	-0.4	0.19	-0.156667
S	x	72.83	72.99	72.91	72.91	0.32	-0.3	-0.04	-0.00666667
	y	114.37	113.93	114.39	114.23	-4.35	-3.94	-4.24	-4.17667
	z	109.43	109.29	109.68	109.467	-0.26	-0.4	0.17	-0.163333
Ba	x	74.73	75.01	75.01	74.9167	0.32	-0.3	-0.04	-0.00666667
	y	136.35	136.35	136.2	136.3	-36.92	-36.92	-36.5	-36.78
	z	68.59	68.77	68.47	68.61	-33.33	-32.96	-33.56	-33.2833
Ans	x	74.71	74.54	74.51	74.5867	4.62	3.58	3.52	3.90667
	y	43.44	43.36	43.33	43.3767	55.41	55.4	56.19	55.6667
	z	80.18	80.11	80.93	80.4067	-48.22	-48.33	-46.88	-47.81
A	x	74.99	74.88	75.25	75.04	5.11	3.96	3.37	4.14667
	y	43.07	42.85	43.57	43.1633	53.16	53.23	53.73	53.3733
	z	70.99	70.78	72.8	71.5233	-57.14	-57.42	-54.67	-56.41
Pns	x	74.57	74.19	74.41	74.39	2.46	2.12	2.03	2.20333
	y	94.43	94.18	94.02	94.21	4.56	4.73	5.31	4.86667
	z	73.23	73.2	73.09	73.1733	-40.6	-40.56	-40.57	-40.5767
Pg	x	73.83	73.42	73.76	73.67	10.27	9.46	8.91	9.54667
	y	46.79	46.62	46.05	46.4867	33.79	33.59	35.73	34.37
	z	15.25	14.65	16.09	15.33	-109.28	-109.87	-108.24	-109.13
Me	x	74.55	73.42	73.82	73.93	9.8	9.7	9.18	9.56
	y	50.28	50.43	50.54	50.4167	28.79	28.37	29.45	28.87
	z	9.36	9.14	8.95	9.15	-114	-114.05	-113.86	-113.97
Gn	x	74.2	73.33	73.92	73.8167	10.08	9.7	8.95	9.57667
	y	47.8	47.55	47.49	47.6133	31.94	31.94	33.35	32.41
	z	12.1	12.02	12.48	12.2	-112.04	-112.11	-111.32	-111.823
B	x	73.93	73.51	74.15	73.8633	8.94	8.16	7.45	8.18333
	y	45.1	45.37	45.3	45.2567	40.28	39.6	40.57	40.15
	z	32.43	31.55	31.04	31.6733	-93.34	-94.08	-94.14	-93.8533
OrR	x	37.49	38.6	39.33	38.4733	39.52	37.38	36.72	37.8733
	y	59.2	59	58.88	59.0267	43.86	44.47	44.96	44.43
	z	96.89	97.19	97.13	97.07	-24.53	-24.54	-24.22	-24.43
OrL	x	108.51	108.12	108.82	108.483	-31.39	-32.03	-32.68	-32.0333
	y	60.49	60.05	60.06	60.2	45.39	45.46	45.68	45.51
	z	98.67	98.66	98.59	98.64	-28.79	-28.75	-28.21	-28.5833
PoR	x	22.61	23.97	21.77	22.7833	51.06	53.11	51.84	52.0033
	y	129.1	128.48	128.91	128.83	-25.86	-27.68	-25.07	-26.2033
	z	88.95	87.8	88.63	88.46	-11.26	-17.08	-11.84	-13.3933
PoL	x	127.01	126.46	126.72	126.73	-53.27	-48.74	-53.06	-51.69
	y	133.76	134.42	133.93	134.037	-26.53	-27.1	-27.24	-26.9567
	z	90.66	90.56	90.24	90.4867	-17.6	-17.53	-17.57	-17.5667
CoR	x	16.25	15.7	16.59	16.18	58.06	58.18	57.49	57.91
	y	117.77	117.74	117.93	117.813	-15.35	-14.92	-14.69	-14.9867
	z	88.43	88.13	88.36	88.3067	-14.36	-14.66	-14.66	-14.56
CoL	x	128.01	127.76	128.11	127.96	-53.51	-53.76	-53.88	-53.7167
	y	121.92	122.13	121.67	121.907	-15.46	-16.16	-15.6	-15.74
	z	89.56	89.6	89.61	89.59	-22.05	-21.55	-21.63	-21.7433
GoR	x	26.29	26.36	26.39	26.3467	52.16	51.61	51.79	51.8533
	y	113.02	112.35	111.89	112.42	-24.71	-23.98	-22.94	-23.8767
	z	38.21	37.36	36.52	37.3633	-64.59	-65.61	-66.81	-65.67
GoL	x	121.45	121.32	121.11	121.293	-42.64	-43.09	-42.72	-42.8167
	y	113.3	113.01	112.54	112.95	-21.75	-22.15	-21.18	-21.6933
	z	38.87	38.47	37.95	38.43	-72.34	-72.43	-73.07	-72.6133
