# Supplementary material for: Factors Influencing Superimposition Error of 3D Cephalometric Landmarks by Plane Orientation Method Using 4 Reference Points: 4 Point Superimposition Error Regression Model
Source: PLoS One. 2014 Nov 5;9(11):e110665. doi: 10.1371/journal.pone.0110665 (PMC4220943; doi:10.1371/journal.pone.0110665)
Supplement: Table S8 — Coordinates before and after reorientation (Sample Number 8). (XLSX) [file pone.0110665.s008.xlsx]

## Sheet: Sheet1
Table S8. Coordinates before and after reorientation (Sample Number 8)
Landmarks	Coordinates	before reoirentation				after reorientation
		1st trial	2nd trial	3rd trial	average(m)	1st trial	2nd trial	3rd trial	average(m)
MLWS	x	73.61	73.54	73.47	73.54	0	0	0	0
	y	112.72	112.62	112.76	112.7	0	0	0	0
	z	121.365	121.44	121.19	121.332	0	0	0	0
Na	x	72.39	72.36	72.32	72.3567	1.24	1.24	-0.23	0.75
	y	53.21	53.19	53.01	53.1367	61.13	61.02	61.3	61.15
	z	135.96	135.68	135.54	135.727	-4.25	-3.49	-4.28	-4.00667
S	x	72.49	72.35	73.61	72.8167	1.24	1.24	-0.24	0.746667
	y	113.53	114.4	113.2	113.71	-2.22	-2.91	-1.82	-2.31667
	z	116.61	117.25	116.55	116.803	-4.25	-3.49	-4.28	-4.00667
Ba	x	73.46	72.84	73.04	73.1133	1.24	1.24	-0.23	0.75
	y	131.46	131.28	130.2	130.98	-31.79	-31.11	-30.4	-31.1
	z	75.72	75.49	75.38	75.53	-37.73	-38.61	-38.46	-38.2667
Ans	x	74.89	74.33	74.45	74.5567	0.17	0	-4.1	-1.31
	y	35.2	34.98	35.8	35.3267	63.51	64.56	63.01	63.6933
	z	87.65	87.51	86.77	87.31	-55.81	-54.88	-55.87	-55.52
A	x	74.89	74.69	74.76	74.78	0.39	-0.25	-4.58	-1.48
	y	36.98	37.12	37.23	37.11	59.14	59.84	59.18	59.3867
	z	78.88	78.26	78.61	78.5833	-63.6	-63.13	-63.21	-63.3133
Pns	x	74.89	74.45	74.36	74.5667	0.06	-0.22	-2.77	-0.976667
	y	85.37	84.99	85.1	85.1533	13.02	14.14	13.63	13.5967
	z	78.75	78.74	78.9	78.7967	-48.95	-48.86	-48.58	-48.7967
Pg	x	73.14	72.65	73.88	73.2233	3.83	2.64	-5.24	0.41
	y	41.01	40.93	41.11	41.0167	35.7	37.87	36.06	36.5433
	z	14.7	14.73	13.98	14.47	-123.42	-122.82	-123.69	-123.31
Me	x	73.14	72.65	74.09	73.2933	4.05	2.76	-5.53	0.426667
	y	47	46.24	46.94	46.7267	26.94	29.8	27.61	28.1167
	z	4.69	4.34	4.39	4.47333	-131.12	-131.24	-131.08	-131.147
Gn	x	73.18	72.68	74.66	73.5067	3.96	2.7	-6.14	0.173333
	y	41.91	42.1	42.21	42.0733	32.8	34.8	33.21	33.6033
	z	7.98	7.97	8.03	7.99333	-129.54	-128.96	-129.01	-129.17
B	x	72.76	72.98	72.77	72.8367	3.96	2.13	-3.77	0.773333
	y	41.67	41.73	41.99	41.7967	39.07	40.87	39.08	39.6733
	z	27.76	27.73	26.73	27.4067	-110.76	-110.15	-111.31	-110.74
OrR	x	38.8	39.62	39.23	39.2167	35.52	34.31	32.21	34.0133
	y	55.29	55.52	55.37	55.3933	50.75	50.86	51.51	51.04
	z	108.3	108.31	108.23	108.28	-29.02	-28.63	-30.71	-29.4533
OrL	x	109.9	109.47	108.95	109.44	-35.63	-35.54	-37.41	-36.1933
	y	56.21	55.58	55.9	55.8967	50.65	51.5	50.3	50.8167
	z	111.22	110.63	110.61	110.82	-27.92	-27.31	-25.94	-27.0567
PoR	x	26.96	27.99	27.8	27.5833	47.09	45.77	45.64	46.1667
	y	132.73	131.91	132.34	132.327	-25.85	-25.07	-24.45	-25.1233
	z	98.85	98.61	98.91	98.79	-14.04	-15.65	-16.88	-15.5233
PoL	x	122.3	122.49	123.4	122.73	-48.28	-48.77	-49.81	-48.9533
	y	132.04	132.33	132.82	132.397	-24.51	-24.63	-26.1	-25.08
	z	101.62	101.53	101.38	101.51	-14.25	-14	-11.21	-13.1533
CoR	x	23.33	23.22	23.74	23.43	50.84	50.61	49.26	50.2367
	y	118.27	118.16	118.1	118.177	-12.32	-12.07	-11.01	-11.8
	z	98.08	98.01	98.17	98.0867	-19.08	-20.13	-21.99	-20.4
CoL	x	121.21	120.96	121.22	121.13	-47	-47.12	-48.19	-47.4367
	y	116.24	116.13	116.25	116.207	-10.33	-9.94	-11.13	-10.4667
	z	98.74	98.59	98.47	98.6	-21.78	-21.55	-19.03	-20.7867
GoR	x	25.9	25.1	25.71	25.57	49.95	49.57	45.62	48.38
	y	114.67	115.06	114.77	114.833	-27.72	-26.6	-26.53	-26.95
	z	36.42	37.29	36.16	36.6233	-78.95	-79.18	-82.04	-80.0567
GoL	x	123.47	123.53	122.56	123.187	-47.7	-48.9	-51.12	-49.24
	y	110.99	110.61	111.02	110.873	-22.71	-21.13	-23.1	-22.3133
	z	41.87	41.44	42.17	41.8267	-77.58	-77.89	-74.23	-76.5667
