# Supplementary material for: Factors Influencing Superimposition Error of 3D Cephalometric Landmarks by Plane Orientation Method Using 4 Reference Points: 4 Point Superimposition Error Regression Model
Source: PLoS One. 2014 Nov 5;9(11):e110665. doi: 10.1371/journal.pone.0110665 (PMC4220943; doi:10.1371/journal.pone.0110665)
Supplement: Table S9 — Coordinates before and after reorientation (Sample Number 9). (XLSX) [file pone.0110665.s009.xlsx]

## Sheet: Sheet1
Table S9. Coordinates before and after reorientation (Sample Number 9)
Landmarks	Coordinates	before reoirentation				after reorientation
		1st trial	2nd trial	3rd trial	average(m)	1st trial	2nd trial	3rd trial	average(m)
MLWS	x	74.765	74.725	74.56	74.6833	0	0	0	0
	y	106.48	106.6	106.81	106.63	0	0	0	0
	z	124.115	124.155	124.05	124.107	0	0	0	0
Na	x	78.85	78.8	77.78	78.4767	-0.69	-1.22	-0.16	-0.69
	y	55.11	55.24	54.73	55.0267	55.5	55.43	56.04	55.6567
	z	144.74	144.66	144.52	144.64	-0.31	-0.76	-0.74	-0.603333
S	x	74.94	75.54	74.35	74.9433	-0.69	-1.22	-0.18	-0.696667
	y	114.55	114.11	114.03	114.23	-8.8	-8.37	-8.1	-8.42333
	z	120.53	120.28	120.32	120.377	-0.31	-0.76	-0.74	-0.603333
Ba	x	74.34	74.89	74.35	74.5267	-0.69	-1.22	-0.15	-0.686667
	y	133.34	133.02	133.03	133.13	-41.48	-41.44	-41.12	-41.3467
	z	79.95	79.49	79.34	79.5933	-30.84	-31.22	-31.55	-31.2033
Ans	x	79.86	79.72	79.83	79.8033	0.31	-0.71	0.6	0.0666667
	y	42.56	42.98	42.47	42.67	45.82	45.03	46.17	45.6733
	z	88.03	87.7	88	87.91	-57.58	-58.08	-57.75	-57.8033
A	x	79.45	79.46	79.55	79.4867	0.84	-0.29	1.09	0.546667
	y	43	42.98	42.65	42.8767	42.27	41.97	42.7	42.3133
	z	79.78	79.74	79.24	79.5867	-65.04	-65.43	-65.77	-65.4133
Pns	x	76.4	76.45	76.58	76.4767	0.54	-0.12	0.84	0.42
	y	89.17	89.21	88.93	89.1033	-1.4	-1.63	-0.77	-1.26667
	z	77.63	77.66	77.91	77.7333	-49.61	-49.65	-49.51	-49.59
Pg	x	81.11	82.17	82	81.76	1.36	-1.53	1.73	0.52
	y	29.54	29.78	29.45	29.59	31.61	30.78	32.23	31.54
	z	18.15	18.23	18.83	18.4033	-127.24	-127.39	-126.76	-127.13
Me	x	81.02	81.27	80.42	80.9033	1.34	-0.71	3.2	1.27667
	y	32.54	32.13	34.01	32.8933	26.64	26.49	25.49	26.2067
	z	12.34	12.8	12.37	12.5033	-131.49	-131.48	-130.95	-131.307
Gn	x	81.4	81.88	81.44	81.5733	1.08	-1.24	2.38	0.74
	y	30.27	30.26	30.05	30.1933	29.82	29.26	30.11	29.73
	z	15.14	15.45	14.77	15.12	-129.77	-129.76	-130.27	-129.933
B	x	81.16	81.11	81.12	81.13	0.72	-0.88	1.65	0.496667
	y	33.03	33.11	33.09	33.0767	34.79	34.28	35.21	34.76
	z	35.18	35.56	35.74	35.4933	-110.16	-110.08	-109.7	-109.98
OrR	x	40.69	41.38	43.19	41.7533	37.78	36.33	35.28	36.4633
	y	58.31	58.76	57.53	58.2	37.34	37.17	38.75	37.7533
	z	110.5	110.4	110.47	110.457	-29.1	-29.8	-29.17	-29.3567
OrL	x	112.16	112.68	112.49	112.443	-33.47	-34.76	-33.82	-34.0167
	y	58.06	57.6	57.79	57.8167	41.96	41.66	42.23	41.95
	z	110.64	109.79	110.46	110.297	-32.31	-33.23	-33.15	-32.8967
PoR	x	27.86	27.76	28.53	28.05	45.2	45.51	44.7	45.1367
	y	134.68	134.69	135.79	135.053	-38.72	-38.54	-39.21	-38.8233
	z	98.08	97.46	97.66	97.7333	-11.44	-12.33	-10.93	-11.5667
PoL	x	125.29	124.59	124.65	124.843	-51.96	-51.19	-51.12	-51.4233
	y	135.09	135.44	135.62	135.383	-33.45	-34.13	-33.7	-33.76
	z	97.35	97.84	98.18	97.79	-16.38	-15.04	-16.1	-15.84
CoR	x	24.44	24.23	24.74	24.47	49.49	49.75	49.39	49.5433
	y	122.35	122.34	122.18	122.29	-26.91	-26.4	-26.08	-26.4633
	z	99.75	99.84	99.69	99.76	-14.35	-14.76	-13.88	-14.33
CoL	x	127	127.74	126.65	127.13	-52.7	-53.51	-52.07	-52.76
	y	121.57	121.56	120.87	121.333	-20.33	-20.75	-19.77	-20.2833
	z	98.73	98.89	98.66	98.76	-20.24	-19.46	-21.29	-20.33
GoR	x	28.46	28.51	29.39	28.7867	47.95	47.31	48.14	47.8
	y	104.95	104.09	104.31	104.45	-33.84	-33.1	-32.6	-33.18
	z	37.97	37.65	37.96	37.86	-78.27	-79.32	-77.97	-78.52
GoL	x	124.79	124.81	124.84	124.813	-48.35	-49	-47.25	-48.2
	y	108.22	108.4	107.14	107.92	-31.14	-32.21	-30.54	-31.2967
	z	37.6	37.49	36.72	37.27	-81.75	-81.14	-83.61	-82.1667
