# Supplementary material for: Factors Influencing Superimposition Error of 3D Cephalometric Landmarks by Plane Orientation Method Using 4 Reference Points: 4 Point Superimposition Error Regression Model
Source: PLoS One. 2014 Nov 5;9(11):e110665. doi: 10.1371/journal.pone.0110665 (PMC4220943; doi:10.1371/journal.pone.0110665)
Supplement: Table S10 — Coordinates before and after reorientation (Sample Number 10). (XLSX) [file pone.0110665.s010.xlsx]

## Sheet: Sheet1
Table S10. Coordinates before and after reorientation (Sample Number 10)
Landmarks	Coordinates	before reoirentation				after reorientation
		1st trial	2nd trial	3rd trial	average(m)	1st trial	2nd trial	3rd trial	average(m)
MLWS	x	72.74	72.86	73.2	72.9333	0	0	0	0
	y	120.45	120.18	119.96	120.197	0	0	0	0
	z	126.89	126.95	126.92	126.92	0	0	0	0
Na	x	74.42	74.15	74.59	74.3867	-0.39	-0.1	0.23	-0.0866667
	y	61.21	61.12	61.24	61.19	61.62	61.4	60.97	61.33
	z	143.81	143.69	143.27	143.59	-0.57	-0.39	-0.96	-0.64
S	x	73.11	72.93	72.97	73.0033	-0.39	-0.1	0.22	-0.09
	y	122.56	122.75	121.94	122.417	-2.36	-2.78	-2.36	-2.5
	z	125.71	125.82	125.3	125.61	-0.56	-0.37	-0.97	-0.633333
Ba	x	74.31	74.01	74.27	74.1967	-0.38	-0.1	0.22	-0.0866667
	y	141.64	141.59	141.15	141.46	-32.65	-32.81	-32.69	-32.7167
	z	83.22	82.9	83.18	83.1	-35.95	-36.38	-35.98	-36.1033
Ans	x	75.52	75.3	75.71	75.51	1.13	1.12	2.09	1.44667
	y	51.59	51.09	51.55	51.41	56.01	56.37	55.53	55.97
	z	91.31	91.01	91.24	91.1867	-53.63	-53.77	-53.58	-53.66
A	x	75.58	75.46	75.35	75.4633	1.5	1.44	2.93	1.95667
	y	48.76	47.99	49.17	48.64	56.59	56.67	55.63	56.2967
	z	83.77	81.39	83.6	82.92	-61.66	-63.88	-61.55	-62.3633
Pns	x	74.53	74.85	75.11	74.83	0.75	0.28	1	0.676667
	y	99.15	98.85	98.8	98.9333	8.75	9.06	8.71	8.84
	z	85.54	85.84	85.93	85.77	-45.72	-45.46	-45.33	-45.5033
Pg	x	76.53	76.09	76.38	76.3333	3.54	3.37	5.33	4.08
	y	47.17	47.15	46.86	47.06	39.13	39.36	38.78	39.09
	z	16.65	16.33	16.26	16.4133	-126.46	-126.57	-126.76	-126.597
Me	x	76.47	76.09	76.53	76.3633	3.7	3.44	5.26	4.13333
	y	52.71	52.72	52.59	52.6733	31.96	32.27	31.52	31.9167
	z	10.07	10.06	10	10.0433	-131.21	-131.04	-131.15	-131.133
Gn	x	76.35	76.04	76.41	76.2667	3.84	3.54	5.43	4.27
	y	48.42	48.36	48.25	48.3433	36.83	37.1	36.38	36.77
	z	12.74	12.42	12.47	12.5433	-129.85	-129.98	-130	-129.943
B	x	77.25	76.96	77.44	77.2167	1.87	1.62	3.13	2.20667
	y	49.81	49.83	49.92	49.8533	42.21	42.55	41.68	42.1467
	z	36.39	36.96	36.72	36.69	-106.85	-106.07	-106.36	-106.427
OrR	x	36.65	36.27	38.24	37.0533	38.6	38.89	37.95	38.48
	y	64.63	64.2	64.3	64.3767	48.5	48.8	48.11	48.47
	z	111.76	111.68	111.55	111.663	-28.36	-28.5	-28.32	-28.3933
OrL	x	109.54	109.68	110.28	109.833	-34.29	-34.54	-34.11	-34.3133
	y	64.66	65.42	65.28	65.12	50.72	49.59	49.76	50.0233
	z	114.46	113.69	114.18	114.11	-29.52	-29.62	-29.8	-29.6467
PoR	x	33.38	32.58	33.36	33.1067	39.66	40.5	40.11	40.09
	y	133.65	134.71	133.85	134.07	-18.74	-19.85	-19.6	-19.3967
	z	108.26	108.55	108.35	108.387	-12.1	-11.76	-11.51	-11.79
PoL	x	121.84	121.21	121.69	121.58	-48.66	-47.94	-48	-48.2
	y	135.06	133.67	133.93	134.22	-18.57	-17.54	-17.67	-17.9267
	z	107.23	107.16	107.46	107.283	-17.26	-17.48	-17.57	-17.4367
CoR	x	20.98	21.56	21.31	21.2833	52.86	52.27	53.07	52.7333
	y	122.75	122.9	123.45	123.033	-11.39	-11.58	-12.87	-11.9467
	z	98.19	98.28	98	98.1567	-24.18	-24.38	-23.64	-24.0667
CoL	x	125.92	126.57	125.9	126.13	-52.04	-52.7	-51.41	-52.05
	y	123.83	123.9	123.63	123.787	-9.79	-10.08	-9.81	-9.89333
	z	99.94	99.89	99.96	99.93	-27.62	-27.41	-27.9	-27.6433
GoR	x	27	26.65	26.45	26.7	49.81	49.87	51.27	50.3167
	y	116.49	116.13	116.86	116.493	-23.01	-22.59	-23.89	-23.1633
	z	35.47	35.1	36.38	35.65	-86.35	-87.13	-84.81	-86.0967
GoL	x	122.34	121.4	122.84	122.193	-45.55	-44.94	-45.09	-45.1933
	y	119.56	119.62	120.17	119.783	-23.7	-23.68	-24.3	-23.8933
	z	36.57	36.69	37.49	36.9167	-89.34	-89.01	-88.54	-88.9633
