# Supplementary material for: Factors Influencing Superimposition Error of 3D Cephalometric Landmarks by Plane Orientation Method Using 4 Reference Points: 4 Point Superimposition Error Regression Model
Source: PLoS One. 2014 Nov 5;9(11):e110665. doi: 10.1371/journal.pone.0110665 (PMC4220943; doi:10.1371/journal.pone.0110665)
Supplement: Table S11 — Coordinates before and after reorientation (Sample Number 11). (XLSX) [file pone.0110665.s011.xlsx]

## Sheet: Sheet1
Table S11. Coordinates before and after reorientation (Sample Number 11)
Landmarks	Coordinates	before reoirentation				after reorientation
		1st trial	2nd trial	3rd trial	average(m)	1st trial	2nd trial	3rd trial	average(m)
MLWS	x	73.47	73.525	73.5	73.4983	0	0	0	0
	y	114.45	114.05	114.31	114.27	0	0	0	0
	z	134.26	134.45	134.24	134.317	0	0	0	0
Na	x	73.08	72.26	72.69	72.6767	0.42	0.83	0.82	0.69
	y	47.69	47.58	47.76	47.6767	67.95	67.72	67.68	67.7833
	z	147.01	147.53	146.83	147.123	-1.53	-1.78	-2.51	-1.94
S	x	73.03	72.71	72.69	72.81	0.42	0.83	0.82	0.69
	y	118.1	118.26	118.42	118.26	-4.06	-4.71	-4.79	-4.52
	z	131.92	131.68	130.72	131.44	-1.53	-1.78	-2.51	-1.94
Ba	x	72.45	72.56	72.69	72.5667	0.42	0.83	0.81	0.686667
	y	139.45	139.2	139.45	139.367	-34.72	-35.28	-35.33	-35.11
	z	85.27	85.34	85.53	85.38	-42.67	-42.42	-41.9	-42.33
Ans	x	73.24	72.35	72.58	72.7233	-0.52	0.3	0.91	0.23
	y	37.84	37.53	38.41	37.9267	65.95	65.41	64.44	65.2667
	z	91.49	92.08	91.22	91.5967	-57.87	-58.09	-58.81	-58.2567
A	x	72.89	72.45	72.55	72.63	-0.25	0.14	0.95	0.28
	y	39.95	39.88	39.88	39.9033	62.56	61.63	61.33	61.84
	z	85.16	85.31	83.66	84.71	-63.62	-64.18	-65.85	-64.55
Pns	x	72.89	72.25	72.55	72.5633	-0.12	0.78	0.95	0.536667
	y	92	91.87	91.8	91.89	11.92	11.27	11.29	11.4933
	z	86.37	87.04	86.27	86.56	-51.53	-51.12	-51.77	-51.4733
Pg	x	72.89	74.17	74.39	73.8167	-1.12	-2.09	-0.9	-1.37
	y	29.98	29.88	30.18	30.0133	59.32	57.82	57.4	58.18
	z	23.18	23.34	23.44	23.32	-126.3	-126.82	-126.72	-126.613
Me	x	72.89	72.25	72.9	72.68	-1.22	-0.15	0.61	-0.253333
	y	34.33	34.16	35.18	34.5567	53.25	51.78	50.52	51.85
	z	14.5	14.76	14.4	14.5533	-133.88	-134.27	-134.42	-134.19
Gn	x	72.97	72.42	73.92	73.1033	-1.26	-0.32	-0.41	-0.663333
	y	30.96	30.93	30.97	30.9533	57.3	55.6	55.5	56.1333
	z	18.12	17.81	18.33	18.0867	-131.05	-131.99	-131.53	-131.523
B	x	73.82	74.76	74.45	74.3433	-1.82	-2.5	-0.96	-1.76
	y	33.48	33.69	33.61	33.5933	59.18	57.63	57.55	58.12
	z	38.83	39.49	39.17	39.1633	-110.26	-110.21	-110.63	-110.367
OrR	x	29.03	29.74	28.28	29.0167	44.1	43.21	45.22	44.1767
	y	55.33	54.76	55.05	55.0467	54.53	54.62	54.31	54.4867
	z	118.73	118.42	118.66	118.603	-28.18	-28.97	-28.37	-28.5067
OrL	x	115.53	115.99	116.4	115.973	-42.37	-43.01	-42.9	-42.76
	y	56.98	56.85	56.89	56.9067	53.26	52.28	52.83	52.79
	z	120.13	119.48	120.07	119.893	-25.27	-26.76	-26.57	-26.2
PoR	x	35.31	35.08	35	35.13	37.86	38.4	38.51	38.2567
	y	131.18	130.68	131.66	131.173	-21.66	-21.6	-22.56	-21.94
	z	109.14	108.84	108.81	108.93	-21.57	-21.67	-20.93	-21.39
PoL	x	123.09	123.53	123.21	123.277	-49.94	-50.02	-49.71	-49.89
	y	136.24	136.36	136.84	136.48	-27.15	-28.23	-28.11	-27.83
	z	106.26	106.36	106.63	106.417	-22.11	-22.11	-21.9	-22.04
CoR	x	19.56	19.41	19.49	19.4867	53.53	53.96	54.01	53.8333
	y	119.26	119.57	119.25	119.36	-10.7	-11.38	-11.22	-11.1
	z	105.78	105.5	105.42	105.567	-27.57	-27.48	-27.01	-27.3533
CoL	x	124.71	124.52	124.67	124.633	-51.64	-51.15	-51.17	-51.32
	y	121.92	121.43	121.7	121.683	-13.9	-14.47	-14.24	-14.2033
	z	102.69	102.64	102.58	102.637	-28.59	-29	-29.22	-28.9367
GoR	x	20.09	20.5	20.67	20.42	52.05	52.29	52.84	52.3933
	y	104.87	105.34	103.96	104.723	-10.89	-12.08	-11.53	-11.5
	z	37.89	38.83	36.91	37.8767	-96.95	-95.66	-97.19	-96.6
GoL	x	123.07	122.36	122.44	122.623	-50.93	-49.55	-48.93	-49.8033
	y	109.65	109.78	109.73	109.72	-15.77	-17.55	-17.25	-16.8567
	z	36.43	36.58	36.53	36.5133	-95.97	-96.02	-96.29	-96.0933
