# Supplementary material for: Factors Influencing Superimposition Error of 3D Cephalometric Landmarks by Plane Orientation Method Using 4 Reference Points: 4 Point Superimposition Error Regression Model
Source: PLoS One. 2014 Nov 5;9(11):e110665. doi: 10.1371/journal.pone.0110665 (PMC4220943; doi:10.1371/journal.pone.0110665)
Supplement: Table S13 — Coordinates before and after reorientation (Sample Number 13). (XLSX) [file pone.0110665.s013.xlsx]

## Sheet: Sheet1
Table S13. Coordinates before and after reorientation (Sample Number 13)
Landmarks	Coordinates	before reoirentation				after reorientation
		1st trial	2nd trial	3rd trial	average(m)	1st trial	2nd trial	3rd trial	average(m)
MLWS	x	71.23	71.185	71.79	71.4017	0	0	0	0
	y	110.4	110.44	109.55	110.13	0	0	0	0
	z	123.265	123.145	122.92	123.11	0	0	0	0
Na	x	72.36	72.82	72.7	72.6267	-1.34	-2.15	-1.19	-1.56
	y	50.88	51.13	51.02	51.01	60.11	59.91	59.2	59.74
	z	131.78	131.77	131.85	131.8	-1.04	-0.9	-0.83	-0.923333
S	x	72.61	73.35	73.01	72.99	-1.34	-2.15	-1.19	-1.56
	y	112.28	111.94	111.88	112.033	-2.07	-1.68	-2.5	-2.08333
	z	121.96	122	121.71	121.89	-1.04	-0.9	-0.83	-0.923333
Ba	x	73.95	73.79	73.62	73.7867	-1.34	-2.15	-1.19	-1.56
	y	131.41	131.13	130.94	131.16	-27.85	-27.58	-28.43	-27.9533
	z	78.31	78.19	78.38	78.2933	-41.14	-41.12	-40.44	-40.9
Ans	x	73.12	73.13	72.74	72.9967	-0.42	-2.16	-0.54	-1.04
	y	43.55	43.37	43.51	43.4767	58.83	59.11	57.77	58.57
	z	77.81	78.47	78.1	78.1267	-55.48	-54.76	-55.08	-55.1067
A	x	73.12	73.23	72.94	73.0967	-0.34	-2.22	-0.7	-1.08667
	y	43.55	42.89	43.5	43.3133	58.44	58.85	57.32	58.2033
	z	75.36	73.8	75.29	74.8167	-57.9	-59.45	-57.85	-58.4
Pns	x	73.93	73.82	73.9	73.8833	-1.08	-2.44	-1.49	-1.67
	y	90.94	91.19	90.81	90.98	11.09	10.86	10.08	10.6767
	z	71.89	71.94	71.79	71.8733	-53.87	-53.63	-53.54	-53.68
Pg	x	74.03	73.82	73.9	73.9167	0.57	-2.49	-0.91	-0.943333
	y	37.38	37.15	37.1	37.21	55.29	55.62	54.03	54.98
	z	16.79	17.74	16.9	17.1433	-116.71	-115.71	-116.51	-116.31
Me	x	74.03	73.82	74.19	74.0133	0.79	-2.39	-1.08	-0.893333
	y	42.49	42.84	43.11	42.8133	49.06	48.6	46.78	48.1467
	z	9.3	8.89	8.82	9.00333	-123.29	-123.55	-123.5	-123.447
Gn	x	74.67	74.23	74.14	74.3467	0.08	-2.85	-1.08	-1.28333
	y	38.35	38.53	38.22	38.3667	53.53	53.35	52.12	53
	z	11.76	12.08	11.96	11.9333	-121.54	-121.09	-121.2	-121.277
B	x	73.74	73.36	73.65	73.5833	0.44	-2.1	-0.83	-0.83
	y	39.71	39.65	39.66	39.6733	55.13	55.41	53.8	54.78
	z	30.4	31.97	30.81	31.06	-102.9	-101.26	-102.37	-102.177
OrR	x	33.91	33.71	34.92	34.18	38.01	37.21	37	37.4067
	y	56.67	56.79	56.74	56.7333	49.87	49.9	48.9	49.5567
	z	102.15	101.8	102.43	102.127	-28.18	-29.39	-28.43	-28.6667
OrL	x	110.99	110.77	110.19	110.65	-39.15	-39.85	-38.31	-39.1033
	y	59.91	59.02	58.74	59.2233	46.98	47.64	47.12	47.2467
	z	106.09	105.58	105.8	105.823	-26.18	-25.72	-25.72	-25.8733
PoR	x	23.5	23.46	23.37	23.4433	48.53	48.07	48.83	48.4767
	y	130.38	131.31	130.46	130.717	-23.83	-24.5	-24.82	-24.3833
	z	96.03	96.02	96	96.0167	-22.26	-23.21	-22.51	-22.66
PoL	x	124.59	125.18	124.97	124.913	-52.51	-53.62	-52.76	-52.9633
	y	135.81	135.6	135.47	135.627	-29.62	-29.64	-30.15	-29.8033
	z	95.98	95.79	96.62	96.13	-24.56	-23.32	-22.35	-23.41
CoR	x	24.3	24.32	24.7	24.44	47.85	47.1	47.51	47.4867
	y	115.32	115.12	115.23	115.223	-9.5	-9.08	-10.41	-9.66333
	z	92.69	92.5	92.29	92.4933	-27.96	-29.26	-28.69	-28.6367
CoL	x	126.84	127.18	127.27	127.097	-54.62	-55.72	-55.05	-55.13
	y	117.06	118.22	118.4	117.893	-11.73	-13.1	-14.05	-12.96
	z	92.06	92.06	92.21	92.11	-31.46	-29.76	-29.53	-30.25
GoR	x	24.44	24.63	25.76	24.9433	49.78	47.18	47.29	48.0833
	y	107.78	107.67	108.27	107.907	-12.55	-12.26	-14.28	-13.03
	z	26.15	26.07	26.98	26.4	-94.83	-96.03	-94.26	-95.04
GoL	x	126.16	125.97	125.47	125.867	-52.09	-54.19	-52.48	-52.92
	y	108.29	107.94	107.9	108.043	-12.46	-12.46	-13.56	-12.8267
	z	32.52	32.03	32.06	32.2033	-91.59	-90.66	-90.57	-90.94
