# Supplementary material for: Factors Influencing Superimposition Error of 3D Cephalometric Landmarks by Plane Orientation Method Using 4 Reference Points: 4 Point Superimposition Error Regression Model
Source: PLoS One. 2014 Nov 5;9(11):e110665. doi: 10.1371/journal.pone.0110665 (PMC4220943; doi:10.1371/journal.pone.0110665)
Supplement: Table S15 — Coordinates before and after reorientation (Sample Number 15). (XLSX) [file pone.0110665.s015.xlsx]

## Sheet: Sheet1
Table S15. Coordinates before and after reorientation (Sample Number 15)
Landmarks	Coordinates	before reoirentation				after reorientation
		1st trial	2nd trial	3rd trial	average(m)	1st trial	2nd trial	3rd trial	average(m)
MLWS	x	73.265	72.935	73.56	73.2533	0	0	0	0
	y	126.115	126.04	126.02	126.058	0	0	0	0
	z	118.62	118.89	118.85	118.787	0	0	0	0
Na	x	74.09	73.89	73.52	73.8333	0.11	0.47	0.98	0.52
	y	67.68	67.49	67.51	67.56	62.55	62.58	62.47	62.5333
	z	140.96	141.09	140.89	140.98	-1.65	-2.17	-2.18	-2
S	x	73.15	72.49	72.58	72.74	0.11	0.47	0.98	0.52
	y	126.02	126.13	125.98	126.043	-0.58	-1.02	-0.88	-0.826667
	z	116.87	116.49	116.5	116.62	-1.65	-2.17	-2.18	-2
Ba	x	72.55	72.4	72.27	72.4067	0.11	0.47	0.98	0.52
	y	139.33	139.07	139.79	139.397	-28.55	-28.9	-29.46	-28.97
	z	75.81	75.26	75.39	75.4867	-34.53	-35.19	-34.8	-34.84
Ans	x	74.63	74.52	74.35	74.5	-0.76	0.56	0.27	0.0233333
	y	51.76	51.66	51.86	51.76	58.82	58.5	58.22	58.5133
	z	92.6	92.76	92.29	92.55	-52.42	-52.87	-53.06	-52.7833
A	x	74.63	74.54	74.43	74.5333	-0.82	0.61	0.19	-0.00666667
	y	50.84	50.68	50.71	50.7433	57.19	56.83	56.69	56.9033
	z	86.11	86.09	85.55	85.9167	-58.77	-59.4	-59.73	-59.3
Pns	x	73.93	73.35	73.48	73.5867	-0.75	0.62	0.42	0.0966667
	y	96.59	96.76	96.62	96.6567	12.11	11.49	11.74	11.78
	z	78.81	78.78	78.9	78.83	-48.06	-48.31	-48.19	-48.1867
Pg	x	77.38	76.75	76.95	77.0267	-4.23	-1.08	-2.42	-2.57667
	y	46.26	46.54	46.22	46.34	36.51	35.42	36.36	36.0967
	z	20.72	20.75	21.89	21.12	-120.95	-121.29	-120.22	-120.82
Me	x	77.38	76.75	77.74	77.29	-4.36	-1.13	-3.34	-2.94333
	y	49.7	50.29	50.22	50.07	30.3	28.84	29.19	29.4433
	z	12.78	12.68	12.76	12.74	-126.96	-127.28	-127.1	-127.113
Gn	x	77.57	76.77	77.07	77.1367	-4.48	-1.1	-2.58	-2.72
	y	47.23	47.66	47.25	47.38	34.02	32.71	33.07	33.2667
	z	16.52	16.41	15.79	16.24	-124.45	-124.86	-125.45	-124.92
B	x	77.57	76.99	77.07	77.21	-4.27	-1.45	-2.54	-2.75333
	y	47.83	47.89	47.97	47.8967	41.05	40.32	40.11	40.4933
	z	36.4	36.61	35.79	36.2667	-105.85	-106.14	-106.71	-106.233
OrR	x	36.98	37.87	37.85	37.5667	36.93	36.69	36.6	36.74
	y	66.46	66.06	66.69	66.4033	52.53	52.21	52.1	52.28
	z	113.21	112.9	113.37	113.16	-27.97	-28.14	-27.77	-27.96
OrL	x	112.7	112.35	112.44	112.497	-38.82	-37.86	-38.03	-38.2367
	y	69.88	69.6	69.48	69.6533	50.66	50.68	50.69	50.6767
	z	113.62	113.16	113.47	113.417	-25.87	-27.73	-26.86	-26.82
PoR	x	40.07	41.11	40.43	40.5367	32.87	31.78	32.95	32.5333
	y	134.45	133.39	134.59	134.143	-16.5	-16.15	-17.12	-16.59
	z	96.84	96.46	96.18	96.4933	-17.14	-17.32	-17.52	-17.3267
PoL	x	108.91	108.9	108.03	108.613	-35.97	-36.19	-34.71	-35.6233
	y	139.63	139.92	139.33	139.627	-18.52	-19.17	-19.01	-18.9
	z	101.4	100.38	100.05	100.61	-10.56	-12.29	-12.34	-11.73
CoR	x	22.44	22.89	22.62	22.65	50.61	50.35	50.95	50.6367
	y	120.86	120.16	120.57	120.53	-5.8	-5.77	-5.83	-5.8
	z	92.66	92.83	92.64	92.71	-26.28	-25.51	-26.12	-25.97
CoL	x	122.9	122.74	122.9	122.847	-49.93	-49.71	-49.43	-49.69
	y	128.71	129.23	128.72	128.887	-11.51	-11.92	-11.81	-11.7467
	z	92.79	92.85	92.73	92.79	-22.6	-23.59	-23.24	-23.1433
GoR	x	28.84	28.48	29.08	28.8	43.67	45.42	44.46	44.5167
	y	111.1	110.2	111.07	110.79	-19.89	-20.4	-20.39	-20.2267
	z	31.86	30.93	31.72	31.5033	-86.16	-86.53	-86.03	-86.24
GoL	x	118.1	118.27	117.66	118.01	-45.64	-44.59	-44.19	-44.8067
	y	119.27	118.59	118.56	118.807	-24.68	-24.67	-24.86	-24.7367
	z	35.61	34.77	34.67	35.0167	-79.08	-81.18	-80.71	-80.3233
