# Supplementary material for: Factors Influencing Superimposition Error of 3D Cephalometric Landmarks by Plane Orientation Method Using 4 Reference Points: 4 Point Superimposition Error Regression Model
Source: PLoS One. 2014 Nov 5;9(11):e110665. doi: 10.1371/journal.pone.0110665 (PMC4220943; doi:10.1371/journal.pone.0110665)
Supplement: Table S16 — Coordinates before and after reorientation (Sample Number 16). (XLSX) [file pone.0110665.s016.xlsx]

## Sheet: Sheet1
Table S16. Coordinates before and after reorientation (Sample Number 16)
Landmarks	Coordinates	before reoirentation				after reorientation
		1st trial	2nd trial	3rd trial	average(m)	1st trial	2nd trial	3rd trial	average(m)
MLWS	x	72.64	72.79	72.87	72.7667	0	0	0	0
	y	117.69	117.78	117.57	117.68	0	0	0	0
	z	110.92	110.765	110.7	110.795	0	0	0	0
Na	x	73.07	73.39	73.32	73.26	0.54	0.61	0.3	0.483333
	y	55.89	55.85	55.8	55.8467	64.38	64.52	64.38	64.4267
	z	129.43	129.19	129.09	129.237	-4.04	-3.5	-2.87	-3.47
S	x	72.28	72.3	72.6	72.3933	0.54	0.61	0.3	0.483333
	y	118.72	118.61	118.48	118.603	-2.61	-2.14	-1.96	-2.23667
	z	106.2	106.74	107.33	106.757	-4.04	-3.5	-2.88	-3.47333
Ba	x	73.55	73.24	72.96	73.25	0.54	0.61	0.3	0.483333
	y	135.21	135.95	134.98	135.38	-32.08	-32.19	-31.31	-31.86
	z	65.77	65.94	65.34	65.6833	-36.3	-36.1	-37.14	-36.5133
Ans	x	75.21	75.27	74.73	75.07	0.86	0.84	-0.15	0.516667
	y	41.09	41.25	41.21	41.1833	61.88	62.58	62.83	62.43
	z	82.09	82.54	82.24	82.29	-53.62	-52.37	-51.93	-52.64
A	x	75.21	75.16	74.65	75.0067	1.07	1.15	0.01	0.743333
	y	40.56	40.66	40.62	40.6133	60.75	61.51	61.73	61.33
	z	77.4	77.7	77.18	77.4267	-58.2	-57.12	-56.9	-57.4067
Pns	x	73.52	73.55	73.21	73.4267	1.55	1.45	0.67	1.22333
	y	90.75	90.11	90.96	90.6067	11.95	13.09	12.74	12.5933
	z	72.5	72.23	72.86	72.53	-45.36	-45.59	-44.47	-45.14
Pg	x	78.54	77.86	77.96	78.12	0.69	0.91	-2.28	-0.226667
	y	35.03	34.99	34.86	34.96	43.54	45.31	46.34	45.0633
	z	12.68	13.61	13.56	13.2833	-120.92	-119.44	-118.96	-119.773
Me	x	78.54	77.86	77.35	77.9167	0.84	1.04	-1.65	0.0766667
	y	40.09	40.15	40.7	40.3133	36.4	37.74	38.14	37.4267
	z	5.79	5.56	5.42	5.59	-125.62	-125.29	-124.72	-125.21
Gn	x	78.55	77.74	78.78	78.3567	0.8	1.17	-3.01	-0.346667
	y	36.43	36.32	36.35	36.3667	40.93	42.37	43.35	42.2167
	z	8.94	8.61	8.69	8.74667	-123.95	-123.7	-123.08	-123.577
B	x	77.93	77.63	77.18	77.58	0.55	0.53	-1.73	-0.216667
	y	36.69	36.73	36.65	36.69	47.61	48.88	49.69	48.7267
	z	28.94	29.11	28.95	29	-105.08	-104.27	-103.8	-104.383
OrR	x	39.31	39.27	39.69	39.4233	35.42	35.64	34.32	35.1267
	y	56.4	56.43	56.53	56.4533	53.99	54.25	54.55	54.2633
	z	101.98	101.99	102.27	102.08	-27.89	-27.39	-27.3	-27.5267
OrL	x	107.73	107.56	107.32	107.537	-33.01	-32.67	-33.35	-33.01
	y	57.72	58	57.69	57.8033	54.07	54.37	54.55	54.33
	z	103.45	103.4	103.44	103.43	-29.49	-28.54	-27.15	-28.3933
PoR	x	26.1	26.08	27.29	26.49	47.05	47	45.64	46.5633
	y	133.99	133.72	134.29	134	-24.12	-23.56	-23.84	-23.84
	z	87.04	87.66	87.66	87.4533	-14.4	-14.34	-15.39	-14.71
PoL	x	118.19	118.82	119.46	118.823	-45.04	-45.72	-46.56	-45.7733
	y	133.68	133.44	134.41	133.843	-21.73	-20.98	-22	-21.57
	z	89.96	90	90.59	90.1833	-16.39	-16.31	-14.38	-15.6933
CoR	x	22.04	21.97	22.26	22.09	51.75	51.79	51.03	51.5233
	y	117.45	116.98	117.07	117.167	-10.19	-9.58	-9.33	-9.7
	z	82.63	82.57	82.46	82.5533	-24.05	-24.58	-25.84	-24.8233
CoL	x	124.5	124.46	124.26	124.407	-50.77	-50.78	-51.03	-50.86
	y	119.87	119.58	119.49	119.647	-10.16	-9.24	-9.41	-9.60333
	z	85.75	85.84	85.81	85.8	-25.43	-25.12	-23.9	-24.8167
GoR	x	26.87	26.68	27.59	27.0467	49.8	49.52	46.75	48.69
	y	105.98	106.12	106.71	106.27	-19.89	-19.03	-18.52	-19.1467
	z	23.4	23.9	24.39	23.8967	-83.77	-83.63	-84.2	-83.8667
GoL	x	121.22	121.18	120.63	121.01	-44.68	-45.16	-46.37	-45.4033
	y	110.98	111.73	111.33	111.347	-22.51	-21.66	-21.24	-21.8033
	z	26.2	27.16	26.32	26.56	-84.14	-82.83	-82.69	-83.22
