# Supplementary material for: Factors Influencing Superimposition Error of 3D Cephalometric Landmarks by Plane Orientation Method Using 4 Reference Points: 4 Point Superimposition Error Regression Model
Source: PLoS One. 2014 Nov 5;9(11):e110665. doi: 10.1371/journal.pone.0110665 (PMC4220943; doi:10.1371/journal.pone.0110665)
Supplement: Table S17 — Coordinates before and after reorientation (Sample Number 17). (XLSX) [file pone.0110665.s017.xlsx]

## Sheet: Sheet1
Table S17. Coordinates before and after reorientation (Sample Number 17)
Landmarks	Coordinates	before reoirentation				after reorientation
		1st trial	2nd trial	3rd trial	average(m)	1st trial	2nd trial	3rd trial	average(m)
MLWS	x	75	74.945	74.94	74.9617	0	0	0	0
	y	115.18	115.39	115.25	115.273	0	0	0	0
	z	111.315	110.73	111.37	111.138	0	0	0	0
Na	x	76.72	76.52	76.57	76.6033	0.16	0.35	-0.07	0.146667
	y	56.16	56.37	55.9	56.1433	62.39	62.59	62.62	62.5333
	z	131.95	131.89	131.8	131.88	-4.32	-4.02	-4.48	-4.27333
S	x	74.66	74.44	74.86	74.6533	0.16	0.35	-0.06	0.15
	y	117.98	118.46	118.32	118.253	-4.91	-5.09	-5.25	-5.08333
	z	105.42	105.02	105.18	105.207	-4.32	-4.02	-4.49	-4.27667
Ba	x	73.43	73.39	74.01	73.61	0.16	0.35	-0.06	0.15
	y	134.26	133.98	133.95	134.063	-37.52	-37.09	-37.13	-37.2467
	z	60.71	60.38	60.57	60.5533	-38.99	-38.83	-39.39	-39.07
Ans	x	77.75	77.36	77.07	77.3933	-1.36	-0.69	-0.76	-0.936667
	y	40.18	40.01	40.23	40.14	57.99	58.46	58.18	58.21
	z	83.43	83.59	83.66	83.56	-55.2	-54.84	-54.91	-54.9833
A	x	77.41	76.71	76.71	76.9433	-1.09	-0.11	-0.46	-0.553333
	y	40.08	40.18	40.15	40.1367	56.33	56.39	56.21	56.31
	z	79.02	78.84	78.49	78.7833	-59.3	-59.14	-59.7	-59.38
Pns	x	76.19	75.84	75.86	75.9633	-1.17	-0.61	-0.71	-0.83
	y	86.6	86.72	86.4	86.5733	11.38	11.52	11.52	11.4733
	z	73.48	73.41	73.01	73.3	-46.04	-45.64	-46.6	-46.0933
Pg	x	74.09	74.71	74.25	74.35	1.28	1.25	1.49	1.34
	y	33.1	33.31	33.18	33.1967	38.58	38.81	39.24	38.8767
	z	17.99	18.83	19	18.6067	-118.15	-116.94	-117.16	-117.417
Me	x	73.62	73.59	74.19	73.8	1.48	2.16	1.36	1.66667
	y	37.78	36.81	37.57	37.3867	30.93	32.16	31.69	31.5933
	z	9.52	10.27	10.07	9.95333	-124.09	-123.41	-123.65	-123.717
Gn	x	74.1	74.18	74.32	74.2	1.14	1.7	1.36	1.4
	y	34.16	33.75	33.68	33.8633	35.53	36.31	36.7	36.18
	z	12.7	13.61	13.7	13.3367	-122.59	-121.56	-121.83	-121.993
B	x	74.1	74.4	73.69	74.0633	1.42	1.66	2.12	1.73333
	y	36.02	35.71	36.01	35.9133	40.79	41.4	41.02	41.07
	z	30.38	30.92	30.23	30.51	-105.61	-104.89	-105.71	-105.403
OrR	x	47.82	47.4	47.68	47.6333	28.57	29.14	28.52	28.7433
	y	55.3	54.78	55.35	55.1433	51.6	52.31	51.79	51.9
	z	104.79	104.6	104.71	104.7	-29.81	-29.74	-29.66	-29.7367
OrL	x	103.19	102.39	103.97	103.183	-26.82	-25.89	-27.79	-26.8333
	y	56.41	56.34	56.5	56.4167	51.88	52.21	51.64	51.91
	z	103.8	103.65	103.43	103.627	-29.91	-29.9	-30.3	-30.0367
PoR	x	36.83	37.14	37.23	37.0667	37.34	37.05	37.09	37.16
	y	131.76	131.18	131.55	131.497	-24.83	-24.26	-24.57	-24.5533
	z	89.9	89.07	89.33	89.4333	-13.4	-13.65	-13.93	-13.66
PoL	x	125.15	124.89	124.96	125	-51.09	-50.81	-50.74	-50.88
	y	135.45	135.85	135.75	135.683	-26.81	-26.83	-27.23	-26.9567
	z	86.64	86.52	86.81	86.6567	-14.35	-14	-14.47	-14.2733
CoR	x	20.66	21.17	20.76	20.8633	53.73	53.33	53.8	53.62
	y	117.84	117.47	117.44	117.583	-15.08	-14.37	-14.27	-14.5733
	z	83.48	83.48	83.57	83.51	-24.91	-24.27	-24.78	-24.6533
CoL	x	127.11	127.71	127.33	127.383	-52.66	-53.17	-52.74	-52.8567
	y	117.55	117.72	117.53	117.6	-11.74	-11.38	-11.81	-11.6433
	z	83.02	83.35	83.25	83.2067	-24.71	-24.12	-24.89	-24.5733
GoR	x	30.49	30.72	30.77	30.66	43.2	43.31	43.42	43.31
	y	107.72	108.69	107.59	108	-26.24	-26.51	-25.79	-26.18
	z	30.83	31.88	30.44	31.05	-77.21	-75.09	-77.51	-76.6033
GoL	x	118.23	117.77	117.35	117.783	-44.53	-43.71	-43.16	-43.8
	y	107.59	108.03	108.14	107.92	-24.15	-24.15	-24.46	-24.2533
	z	28.98	29.56	29.61	29.3833	-78.36	-77.35	-77.93	-77.88
