# Supplementary material for: Factors Influencing Superimposition Error of 3D Cephalometric Landmarks by Plane Orientation Method Using 4 Reference Points: 4 Point Superimposition Error Regression Model
Source: PLoS One. 2014 Nov 5;9(11):e110665. doi: 10.1371/journal.pone.0110665 (PMC4220943; doi:10.1371/journal.pone.0110665)
Supplement: Table S18 — Coordinates before and after reorientation (Sample Number 18). (XLSX) [file pone.0110665.s018.xlsx]

## Sheet: Sheet1
Table S18. Coordinates before and after reorientation (Sample Number 18)
Landmarks	Coordinates	before reoirentation				after reorientation
		1st trial	2nd trial	3rd trial	average(m)	1st trial	2nd trial	3rd trial	average(m)
MLWS	x	76.385	76.21	76.46	76.3517	0	0	0	0
	y	109.26	109.23	109.13	109.207	0	0	0	0
	z	120.165	120.15	120.36	120.225	0	0	0	0
Na	x	73.93	73.62	73.99	73.8467	0.74	0.59	0.65	0.66
	y	51.67	52.08	52	51.9167	59.18	58.7	58.69	58.8567
	z	134.23	134.08	134.38	134.23	-4.09	-4.55	-4.6	-4.41333
S	x	75.94	75.88	76.13	75.9833	0.74	0.59	0.65	0.66
	y	110.55	110.98	111.09	110.873	-2.67	-3.33	-3.58	-3.19333
	z	115.42	114.76	114.84	115.007	-4.09	-4.55	-4.6	-4.41333
Ba	x	78.55	78.06	78.57	78.3933	0.74	0.59	0.67	0.666667
	y	135.41	135.33	135.77	135.503	-38.23	-38.31	-38.96	-38.5
	z	76.54	76.91	77.01	76.82	-33.6	-32.95	-32.8	-33.1167
Ans	x	74.99	75.18	74.88	75.0167	2.41	0.91	2.26	1.86
	y	43.89	43.82	43.68	43.7967	51.2	50.86	50.7	50.92
	z	83.73	83.91	83.82	83.82	-54.54	-54.81	-55.19	-54.8467
A	x	75.05	75.51	75.32	75.2933	2.74	0.95	2.19	1.96
	y	46.24	46.25	46.44	46.31	47.07	46.22	46.12	46.47
	z	77.53	76.46	77.65	77.2133	-59.72	-61.14	-60.19	-60.35
Pns	x	76.09	76.03	76.18	76.1	2.3	1.45	2.1	1.95
	y	92.35	92.97	92.74	92.6867	3.93	2.87	2.8	3.2
	z	80.11	79.76	79.68	79.85	-43.24	-43.42	-43.72	-43.46
Pg	x	80.02	79.14	79.57	79.5767	0.81	-0.67	0.68	0.273333
	y	32.54	32.32	32.3	32.3867	42.54	41.66	41.39	41.8633
	z	20.27	19.75	20.25	20.09	-118.6	-119.44	-119.25	-119.097
Me	x	79.49	80.1	80.26	79.95	1.84	-1.24	0.51	0.37
	y	34.67	34.82	35.59	35.0267	37.98	36.71	35.51	36.7333
	z	11.88	11.57	11.56	11.67	-125.91	-126.46	-126.48	-126.283
Gn	x	79.66	79.54	80.21	79.8033	1.49	-0.85	0.32	0.32
	y	32.81	32.91	32.66	32.7933	40.59	39.53	39.42	39.8467
	z	14.66	14.77	15.15	14.86	-123.84	-124	-124	-123.947
B	x	78.57	78.97	78.83	78.79	1.55	-0.96	0.87	0.486667
	y	36.86	36.87	36.58	36.77	42.61	41.64	41.13	41.7933
	z	33.88	33.54	32.32	33.2467	-104.27	-104.92	-106.43	-105.207
OrR	x	37.63	38.55	38.99	38.39	38.9	37.12	37.41	37.81
	y	58.41	58.08	58.01	58.1667	44.16	44.31	44.07	44.18
	z	102.07	102.07	102.11	102.083	-30.83	-31.92	-31.77	-31.5067
OrL	x	109.71	109.46	108.92	109.363	-33.18	-33.84	-32.55	-33.19
	y	57.74	57.48	57.41	57.5433	43.09	42.95	42.92	42.9867
	z	104.14	104.17	104.32	104.21	-32.61	-32.4	-32.92	-32.6433
PoR	x	26.88	27.27	27.47	27.2067	51.12	50.42	50.59	50.71
	y	132.94	132.63	132.37	132.647	-28.01	-27.69	-27.81	-27.8367
	z	96.9	96.86	96.67	96.81	-12.46	-13.24	-12.99	-12.8967
PoL	x	127.78	128.39	128.17	128.113	-49.79	-50.72	-50.17	-50.2267
	y	132.73	132.81	132.26	132.6	-30.09	-30.44	-29.93	-30.1533
	z	100.21	100.41	100.6	100.407	-14.33	-13.02	-13.71	-13.6867
CoR	x	25.2	23.95	24.48	24.5433	52.75	53.57	53.5	53.2733
	y	121.47	121.32	121.14	121.31	-17.77	-17.64	-17.82	-17.7433
	z	94.49	94.25	94.18	94.3067	-18.18	-19.15	-18.76	-18.6967
CoL	x	132.35	132.75	132.12	132.407	-54.33	-55.24	-54.12	-54.5633
	y	119.61	119.15	118.87	119.21	-19.02	-18.98	-18.77	-18.9233
	z	96.02	96.1	96.1	96.0733	-22.55	-21.51	-22.37	-22.1433
GoR	x	27.51	27.34	28.59	27.8133	53.77	52.48	52.38	52.8767
	y	112.78	112.68	113.44	112.967	-28.12	-28.46	-29.47	-28.6833
	z	33.5	33.56	34.22	33.76	-78.94	-79.58	-78.21	-78.91
GoL	x	130.22	129.22	129.06	129.5	-49.15	-49.46	-48.19	-48.9333
	y	114.55	114.42	114.79	114.587	-30.96	-32.14	-32.48	-31.86
	z	40.69	38.96	39.73	39.7933	-76.61	-77.13	-76.96	-76.9
