# Supplementary material for: Factors Influencing Superimposition Error of 3D Cephalometric Landmarks by Plane Orientation Method Using 4 Reference Points: 4 Point Superimposition Error Regression Model
Source: PLoS One. 2014 Nov 5;9(11):e110665. doi: 10.1371/journal.pone.0110665 (PMC4220943; doi:10.1371/journal.pone.0110665)
Supplement: Table S19 — Coordinates before and after reorientation (Sample Number 19). (XLSX) [file pone.0110665.s019.xlsx]

## Sheet: Sheet1
Table S19. Coordinates before and after reorientation (Sample Number 19)
Landmarks	Coordinates	before reoirentation				after reorientation
		1st trial	2nd trial	3rd trial	average(m)	1st trial	2nd trial	3rd trial	average(m)
MLWS	x	72.145	72.165	72.49	72.2667	0	0	0	0
	y	119.88	119.87	119.76	119.837	0	0	0	0
	z	105.855	105.925	105.87	105.883	0	0	0	0
Na	x	74.09	74.49	74.75	74.4433	0.33	0.5	0.48	0.436667
	y	63.36	62.81	62.8	62.99	60.67	60.46	60.35	60.4933
	z	128.15	126.28	126.21	126.88	-3.69	-4.28	-4.47	-4.14667
S	x	71.64	71.46	72.11	71.7367	0.33	0.5	0.1	0.31
	y	122.69	121.97	122.29	122.317	-4.83	-4.2	-4.76	-4.59667
	z	100.48	100.34	99.86	100.227	-3.69	-4.28	-4.48	-4.15
Ba	x	70.41	69.85	69.97	70.0767	0.33	0.5	0.48	0.436667
	y	138.06	137.68	137.75	137.83	-36.19	-35.14	-35.33	-35.5533
	z	59.31	59.21	59.42	59.3133	-34.51	-35.63	-35.2	-35.1133
Ans	x	74.18	74.13	74.22	74.1767	-0.2	0.21	0.04	0.0166667
	y	49.44	49.56	49.58	49.5267	51.18	52.27	52	51.8167
	z	75.8	75.66	75.73	75.73	-57.02	-55.96	-55.97	-56.3167
A	x	74	73.64	74.13	73.9233	-0.16	0.51	-0.07	0.0933333
	y	50.34	50.68	50.38	50.4667	47.9	48.86	48.88	48.5467
	z	69.99	69.77	69.86	69.8733	-61.9	-60.9	-61.01	-61.27
Pns	x	72.62	72.61	72.66	72.63	-0.3	-0.33	-0.36	-0.33
	y	94.35	94.66	94.45	94.4867	6.61	7.3	7.22	7.04333
	z	66.71	66.58	66.53	66.6067	-46.28	-46.16	-46.22	-46.22
Pg	x	74.68	74.19	74.53	74.4667	-1.76	-1.29	-4.32	-2.45667
	y	48.1	48.07	48.24	48.1367	25.32	27.78	27.44	26.8467
	z	11.67	11.2	12.07	11.6467	-115.69	-115.58	-114.65	-115.307
Me	x	74.89	74.19	74.57	74.55	-2.29	-1.65	-4.87	-2.93667
	y	52.84	52.38	53.39	52.87	17.61	20.72	19.12	19.15
	z	3.54	3.41	3.11	3.35333	-121.06	-120.98	-120.74	-120.927
Gn	x	75.15	74.35	74.68	74.7267	-2.41	-1.61	-2.45	-2.15667
	y	49.93	49.43	49.77	49.71	21.1	24.68	23.67	23.15
	z	5.54	6.54	6.05	6.04333	-120.49	-119.3	-119.59	-119.793
B	x	74.85	74.47	74.3	74.54	-1.73	-1.27	-1.53	-1.51
	y	48.81	48.85	49.06	48.9067	30.39	32.86	31.49	31.58
	z	25.15	25.62	23.82	24.8633	-103.19	-102.06	-103.63	-102.96
OrR	x	39.7	39.11	40.35	39.72	34.25	35.22	33.27	34.2467
	y	61.97	62.49	62.36	62.2733	48.66	48.42	48.7	48.5933
	z	99.77	99.65	99.86	99.76	-30.05	-28.96	-29.74	-29.5833
OrL	x	107.11	107.91	107.72	107.58	-33.24	-33.66	-34.16	-33.6867
	y	64.98	65.8	65.41	65.3967	47.83	48.15	48.01	47.9967
	z	98.28	98.49	98.31	98.36	-30.02	-28.36	-27.93	-28.77
PoR	x	28.87	28.02	28.41	28.4333	42.43	43.06	42.87	42.7867
	y	135.01	134.52	134.48	134.67	-23.04	-23.06	-22.62	-22.9067
	z	87.59	87.01	87.62	87.4067	-10.23	-11.66	-11.99	-11.2933
PoL	x	120.11	119.75	120.48	120.113	-48.96	-48.84	-49.3	-49.0333
	y	139.38	139.71	139.07	139.387	-25.25	-24.55	-24.15	-24.65
	z	83.62	84.43	84.29	84.1133	-11.83	-11.48	-11.36	-11.5567
CoR	x	18.66	18.63	18.92	18.7367	53.14	53.05	52.96	53.05
	y	118.79	118.95	118.7	118.813	-9.48	-9.69	-9.66	-9.61
	z	85.84	85.95	85.73	85.84	-18.7	-18.93	-19.44	-19.0233
CoL	x	128.54	129.15	128.51	128.733	-56.89	-57.66	-56.81	-57.12
	y	124.35	124.59	124.64	124.527	-11.62	-10.92	-11.24	-11.26
	z	82.91	82.82	82.7	82.81	-18.82	-18.98	-18.57	-18.79
GoR	x	24.04	23.44	24.22	23.9	46.89	47.08	46.15	46.7067
	y	116.63	116.1	116.05	116.26	-30.41	-28.95	-29.43	-29.5967
	z	31.17	30.85	30.24	30.7533	-69.14	-70.51	-71.19	-70.28
GoL	x	119.81	119.42	119.1	119.443	-49	-49.05	-49.94	-49.33
	y	120.5	121.18	120.65	120.777	-31.63	-29.74	-30.37	-30.58
	z	28.06	29.25	28.21	28.5067	-70.17	-69.46	-69.2	-69.61
