# Supplementary material for: Factors Influencing Superimposition Error of 3D Cephalometric Landmarks by Plane Orientation Method Using 4 Reference Points: 4 Point Superimposition Error Regression Model
Source: PLoS One. 2014 Nov 5;9(11):e110665. doi: 10.1371/journal.pone.0110665 (PMC4220943; doi:10.1371/journal.pone.0110665)
Supplement: Table S20 — Coordinates before and after reorientation (Sample Number 20). (XLSX) [file pone.0110665.s020.xlsx]

## Sheet: Sheet1
Table S20. Coordinates before and after reorientation (Sample Number 20)
Landmarks	Coordinates	before reoirentation				after reorientation
		1st trial	2nd trial	3rd trial	average(m)	1st trial	2nd trial	3rd trial	average(m)
MLWS	x	74.435	74.375	74.45	74.42	0	0	0	0
	y	103.35	103.35	103.25	103.317	0	0	0	0
	z	131.26	131.28	131.22	131.253	0	0	0	0
Na	x	75.84	76.09	75.94	75.9567	0.94	0.9	0.68	0.84
	y	41.59	41.32	41.88	41.5967	62.27	62.71	61.9	62.2933
	z	139.34	140.41	139.33	139.693	-1.81	-0.95	-1.74	-1.5
S	x	73.41	73.41	73.67	73.4967	0.94	0.9	0.69	0.843333
	y	106.08	105.21	106.29	105.86	-3.1	-2.08	-3.38	-2.85333
	z	128.96	129.99	128.96	129.303	-1.81	-0.95	-1.74	-1.5
Ba	x	73.03	73.19	73.33	73.1833	0.94	0.9	0.69	0.843333
	y	125.5	125.41	125.18	125.363	-28.76	-28.79	-28.54	-28.6967
	z	88.09	87.87	87.99	87.9833	-39.09	-39.28	-39.19	-39.1867
Ans	x	75.63	75.81	75.7	75.7133	1.98	2.46	1.69	2.04333
	y	33.45	32.92	33.49	33.2867	61.5	61.86	61.33	61.5633
	z	83.9	83.68	83.74	83.7733	-57.83	-58.27	-57.95	-58.0167
A	x	76.15	75.68	75.88	75.9033	1.46	2.57	1.51	1.84667
	y	34.89	35.31	34.89	35.03	59.23	58.62	59.02	58.9567
	z	78.41	78.22	77.81	78.1467	-63.04	-63.27	-63.59	-63.3
Pns	x	75.8	75.4	75.36	75.52	-0.27	0.51	0.11	0.116667
	y	87.46	87.29	87.06	87.27	7.59	7.71	7.87	7.72333
	z	79.97	80.44	79.98	80.13	-53.17	-52.77	-53.16	-53.0333
Pg	x	77.99	78.1	78.55	78.2133	0.25	1.22	-0.59	0.293333
	y	32.83	32.7	32.73	32.7533	51.82	51.83	52.01	51.8867
	z	18.57	19.39	19.7	19.22	-122.46	-121.81	-121.34	-121.87
Me	x	77.99	78.1	79.11	78.4	0.06	1.07	-1.29	-0.0533333
	y	39.53	39.25	38.84	39.2067	43.91	43.93	44.57	44.1367
	z	10.32	10.47	10.67	10.4867	-129.55	-129.56	-129.28	-129.463
Gn	x	78.08	78.29	78.92	78.43	0.15	1.07	-0.94	0.0933333
	y	34.19	34.03	33.52	33.9133	49.69	49.51	50.35	49.85
	z	13.54	13.06	14.09	13.5633	-127.22	-127.85	-126.75	-127.273
B	x	78.08	77.72	78.05	77.95	-0.1	1.21	-0.33	0.26
	y	35.83	35.94	36.01	35.9267	51.35	51.08	50.98	51.1367
	z	34.22	34.68	33.66	34.1867	-106.54	-106.19	-107.03	-106.587
OrR	x	38.04	36.55	37.58	37.39	38.84	40.74	39.16	39.58
	y	45.49	44.52	44.58	44.8633	52.29	53	53.16	52.8167
	z	109.56	109.82	109.46	109.613	-30.02	-29.72	-30.27	-30.0033
OrL	x	114.36	114.05	115.28	114.563	-37.48	-36.8	-38.55	-37.61
	y	46.53	46.79	46.17	46.4967	54.44	54.2	54.6	54.4133
	z	111.64	111.37	111.45	111.487	-28.97	-29.62	-29.14	-29.2433
PoR	x	18.4	19.21	18.68	18.7633	55.34	54.5	55.12	54.9867
	y	125.07	124.96	125.26	125.097	-27.06	-27.1	-27.19	-27.1167
	z	108.88	109.42	108.87	109.057	-17.81	-16.85	-17.79	-17.4833
PoL	x	132.96	133.42	133.02	133.133	-59.22	-59.71	-59.25	-59.3933
	y	127.29	127.37	127.66	127.44	-24.77	-24.59	-25.25	-24.87
	z	110.27	110.46	111.08	110.603	-17.82	-18.05	-16.84	-17.57
CoR	x	18	17.82	17.76	17.86	56.4	56.66	56.65	56.57
	y	109.64	109.51	109.72	109.623	-12.69	-12.81	-12.71	-12.7367
	z	103.6	103.91	103.76	103.757	-25.45	-24.72	-25.29	-25.1533
CoL	x	136.16	135.91	136.26	136.11	-61.82	-61.48	-61.92	-61.74
	y	113.63	113.87	113.82	113.773	-12.25	-12.31	-12.67	-12.41
	z	103.52	103.47	103.58	103.523	-26.7	-27.17	-26.48	-26.7833
GoR	x	22.74	22.06	22.38	22.3933	52.37	53.66	52.74	52.9233
	y	107.04	106.47	106.11	106.54	-20.76	-20.68	-19.92	-20.4533
	z	35.58	35.22	34.89	35.23	-93.1	-93.1	-93.91	-93.37
GoL	x	126.23	125.6	126.14	125.99	-51.18	-50.03	-51.16	-50.79
	y	110.76	111.22	111.05	111.01	-20.2	-20.44	-20.61	-20.4167
	z	37.89	39.29	38.67	38.6167	-91.8	-90.7	-90.86	-91.12
